# Supplementary material for: Solar-panel and parasol strategies shape the proteorhodopsin distribution pattern in marine Flavobacteriia
Source: ISME J. 2018 Feb 6;12(5):1329–43. doi: 10.1038/s41396-018-0058-4 (PMC5932025; doi:10.1038/s41396-018-0058-4)
Supplement: Supplementary file 2 — Table S1. List of 21 marine Flavobacteriia genomes that were sequenced in this study [file 41396_2018_58_MOESM2_ESM.xlsx]

## Sheet: Sheet1
Table S1. List of 21 marine Flavobacteriia genomes that were sequenced in this study.
Species	Strain	Type strain	Total scaffold size	Number of contigs	Total read number	Coverage	Sequence method	Assemble method	BioSample ID	PR
Tenacibaculum sp.	SG-28 (NBRC 107667)	-	2801347	17	648278	55.5	454FLX+ and Ion PGM	Newbler v2.7	SAMN06075357	+
Aureicoccus marinus	SG-18 (NBRC 108814)	T	3052917	2	664251	49.6	454FLX+ and Ion PGM	Newbler v2.7	SAMN06075358	+
Winogradskyella sp.	PC-19 (NBRC 107664)	-	2957311	2	1280430	115	454FLX+ and MiSeq	Newbler v2.7	SAMN06133349	+
Tenacibaculum sp.	SZ-18 (NBRC 107760)	-	4023590	9	972366	68	454FLX+ and MiSeq	Newbler v2.7	SAMN06133350	+
Aureitalea marina	NBRC 107741	T	3074655	4	18215	39.92	PacBio RS II	Sprai v0.9.5.1.3	SAMN06074325	+
Gilvibacter sp.	SZ-19 (NBRC 107666)	-	3097621	2	1028954	86	454FLX+ and MiSeq	Newbler v2.7	SAMN06133352	+
Polaribacter sp.	SA4-10 (NBRC 107119)	-	3433642	3	776100	65	454FLX+ and MiSeq	Newbler v2.7	SAMN06133347	+
Polaribacter sp.	SA4-12 (NBRC 108842)	-	3970876	5	1264970	82	454FLX+ and MiSeq	Newbler v2.7	SAMN06133351	-
Polaribacter butkevichii	KCTC 12100	T	4085573	4	1062036	72	454FLX+ and MiSeq	Newbler v2.7	SAMN06133457	-
Polaribacter gangjinensis	KCTC 22729	T	2943061	2	1391804	130	454FLX+ and MiSeq	Newbler v2.7	SAMN06133456	-
Polaribacter glomeratus	ATCC 43844	T	4064562	4	716134	55	454FLX+ and MiSeq	Newbler v2.7	SAMN06133459	+
Polaribacter sejongensis	KCTC 23670	T	4413491	1 (7)	1284906	42	454FLX+ and MiSeq	Newbler v2.7	SAMN06133458	-
Polaribacter reichenbachii	KCTC 23969	T	4081294	1 (7)	1000286	35	454FLX+ and MiSeq	Newbler v2.7	SAMN06133461	-
Polaribacter porphyrae	NBRC 108759	T	3904103	2	1192068	87	454FLX+ and MiSeq	Newbler v2.7	SAMN06133460	-
Polaribacter filamentus	ATCC 700397	T	4173678	3	15320	24.85	PacBio RS II	Sprai v0.9.5.1.3	SAMN06074323	+
Nonlabens agnitus	JCM 17109	T	3215882	4	18283	37.05	PacBio RS II	Sprai v0.9.5.1.3	SAMN06074326	+
Nonlabens arenilitoris	KCTC 32109	T	3323003	3	15506	29.8	PacBio RS II	Sprai v0.9.5.1.3	SAMN06075340	-
Nonlabens sediminis	NBRC 100970	T	2883442	5	13430	37.72	PacBio RS II	Sprai v0.9.5.1.3	SAMN06075339	+
Nonlabens spongiae	JCM 13191	T	3393235	2	16831	34.24	PacBio RS II	Sprai v0.9.5.1.3	SAMN06075354	-
Nonlabens tegetincola	JCM 12886	T	3028293	21	9489	26.17	PacBio RS II	Sprai v0.9.5.1.3	SAMN06075350	+
Nonlabens xylanidelens	DSM 16809	T	3552991	28	11834	22.64	PacBio RS II	Sprai v0.9.5.1.3	SAMN06075351	-
