# Supplementary material for: Solar-panel and parasol strategies shape the proteorhodopsin distribution pattern in marine Flavobacteriia
Source: ISME J. 2018 Feb 6;12(5):1329–43. doi: 10.1038/s41396-018-0058-4 (PMC5932025; doi:10.1038/s41396-018-0058-4)
Supplement: Supplementary file 3 — Table S2. List of 76 marine Flavobacteriia genomes. The isolation sites of the publicly available genome sequences were acquired from the IMG database (Markowitz et al 2013) [file 41396_2018_58_MOESM3_ESM.xlsx]

## Sheet: TableS1
Table S2. List of 76 marine Flavobacteriia genomes. The isolation sites of the publicly available genome sequences were acquired from the IMG database (Markowitz et al 2013)
NCBI Accession No.	Species	Strain	Type strain	PR	BUSCO score	Genome size	Isolation site
NZ_AJUG00000000	Joostella marina	DSM 19592	T	-	0.991	4508243	Coastal seawater in the East Sea of Korea, at a depth of 100 m
NZ_JHZZ00000000.1	Polaribacter sp.	Hel_I_88	-	+	0.982	3996527	Seawater
NC_015638.1	Lacinutrix sp.	5H-3-7-4	-	-	0.989	3296168	Subseafloor sediments at Suruga Bay (Japan)from a depth of 41 m
NZ_ABHI00000000.1	Flavobacteriales bacterium	ALC-1	-	-	0.985	3825707	Scripps Pier La Jolla CA
NC_018013.1	Aequorivita sublithincola	DSM 14238	T	-	0.991	3520671	Sea water from Vestfold Hills Antarctica
NZ_AULQ00000000.1	Mesoflavibacter zeaxanthinifaciens	DSM 18436	T	-	0.986	2965434	Shallow seawater sample
NZ_AMSG00000000.1	Galbibacter sp.	ck-I2-15	-	-	0.984	3572447	Deep sea sediment
NZ_JHXV00000000.1	Crocinitomix catalasitica	ATCC 23190	T	-	0.968	4619089	Under frozen sand, Auke Bay, AK
NZ_CP011373.1	Nonlabens sp.	MIC269	-	+	0.987	2884293	Koror Island, Palau
NZ_CP009301.1	Dokdonia donghaensis	MED134	-	+	0.986	3302548	Northwestern Mediterranean Sea surface water (0.5 m depth), collected one km off the coast of Catalonia at the Blanes Bay Microbial Observatory
NC_015945.1	Muricauda ruestringensis	DSM 13258	T	-	0.998	3842422	Germany, North Sea coast
NZ_AANC00000000.1	Leeuwenhoekiella blandensis	MED217	T	-	0.975	4238065	Spain,Bay of Blanes, NW Mediterranean Sea at a depth of 1m
NC_020156.1	Donghaeana dokdonensis	DSW-6	T	+	0.991	3914632	Sea water sampled in Takeshima Island
NZ_ABIB00000000.1	Kordia algicida	OT-1	T	-	0.986	5019836	1m depth at Masan Bay in South Sea Korea
NZ_ARNE00000000.1	Eudoraea adriatica	DSM 19308	T	-	0.997	3906474	Coastal waters of the Adriatic Sea
CP013355.1	Lutibacter sp.	LP1	-	-	0.984	2966978	Microbial mat situated on a chimney wall at the Lokis Castle deep-sea hydrothermal vent site
NZ_JHZY00000000.1	Leeuwenhoekiella sp.	Hel_I_48	-	+	0.979	4281274	Seawater
NZ_ATMR00000000.1	Winogradskyella psychrotolerans	RS-3	T	-	0.907	4337031	Marine
NZ_JHZW00000000.1	Maribacter sp.	Hel_I_7	-	-	0.995	4775040	Seawater
NZ_LCTZ00000000.1	Flagellimonas sp.	DK169	-	+	0.986	4132279	Takeshima Island
NC_014472.1	Maribacter sp.	HTCC2170	-	-	0.993	3868304	Coastal area of Newport Oregon at a depth of 10m
NZ_AUHD01000000	Gelidibacter mesophilus	DSM 14095	T	-	0.991	4430503	Mediterranean sea water
NZ_AAOG00000000.1	Polaribacter irgensii	23-P	T	+	0.973	2745458	Surface water from the Penola Strait Antarctica
NC_013222.1	Robiginitalea biformata	HTCC2501	T	-	0.986	3530383	Seawater taken at a depth of 10m from the Sargasso Sea
NZ_AUML00000000.1	Aquimarina muelleri	DSM 19832	T	-	0.994	4900431	Seawater sample
NZ_AFOE00000000.1	Mesoflavibacter zeaxanthinifaciens	S86	-	+	0.984	3704661	Seawater of Chuuk State in Micronesia
NC_015496.1	Krokinobacter diaphorus	4H-3-7-5	-	+	0.991	3389993	Subseafloor sediments at Suruga Bay (Japan) from a depth of 31.4 meters
NC_014041.1	Zunongwangia profunda	SM-A87	T	-	0.986	5128187	Deep-sea sediment; China, East China Sea, southern Okinawa Trough area
NZ_JQLH00000000.1	Maribacter forsetii	DSM 18668	T	-	0.989	4514366	Seawater
NC_014230.1	Croceibacter atlanticus	HTCC2559	T	-	0.991	2952962	Sargasso Sea at a depth of 250 meters
NC_016599.1	Owenweeksia hongkongensis	DSM 17368	T	-	0.973	4000057	Sea water (sand filtered); China, Hong Kong
NZ_AVQK00000000.1	Aquimarina longa	SW024	T	-	0.998	5501201	Surface seawater
NZ_AFXZ00000000.1	Bizionia argentinensis	JUB59	T	-	0.988	3279329	Surface seawater in Antarctica.
NZ_AUBG00000000.1	Aequorivita capsosiphonis	DSM 23843	T	-	0.986	4039217	Seawater
NZ_AUDO00000000.1	Flavobacterium frigidarium	DSM 17623	T	+	0.986	3627910	Marine sediment
NZ_JQLP00000000.1	Gillisia sp.	Hel_I_29	-	-	0.997	3959304	Seawater
NZ_JHZX01000001.1	Sediminibacter sp.	Hel_I_10	-	+	0.991	4106053	Seawater
NZ_AHKF00000000.1	Flavobacterium frigoris	PS1	-	+	0.991	3934101	Marine
NZ_AAPD00000000.1	Flavobacteria bacterium	BBFL7	-	-	0.98	3083153	SIO pier water
NC_008571.1	Gramella forsetii	KT0803	T	-	0.993	3798465	Concentrated seawater collected from the German Bight in the North Sea
NZ_AJLT00000000.1	Gillisia sp.	CBA3202	-	-	0.867	2981404	Marine
NZ_AAXX00000000.1	Flavobacteria bacterium	BAL38	-	+	0.971	2806989	4m depth of Baltic proper
NZ_AUHF00000000.1	Gramella portivictoriae	DSM 23547	T	-	0.994	3264369	Marine sediment
NC_020830.1	Polaribacter sp.	MED152	-	+	0.986	2961474	NW Mediterranean Sea from a sample taken at a depth of 1m
NZ_AUHX00000000.1	Mesonia mobilis	DSM 19841	T	-	0.993	3200157	Seawater
NZ_HG315671.1	Formosa agariphila	KMM 3901	T	-	0.996	4228350	Marine sample
NZ_LGBR00000000.1	Polaribacter dokdonensis	DSW-5	T	+	0.991	3087076	Seawater
NZ_JSAQ00000000.1	Dokdonia donghaensis	DSW-1	T	+	0.986	3219590	Seawater
NZ_JUHB00000000.1	Cellulophaga sp.	Hel_I_12	-	+	0.995	4031126	Seawater
NZ_JUGU01000001.1	Psychroserpens sp.	Hel_I_66	-	only ClR	0.977	3842990	Seawater
NZ_JQNQ00000000.1	Salegentibacter sp.	Hel_I_6	-	-	0.996	4212161	Seawater
NZ_JYNQ00000000.1	Lacinutrix sp.	Hel_I _90	-	+	0.989	3819763	Seawater
NZ_ANPJ00000000.1	Dokdonia sp.	PRO95	-	+	0.982	3303993	Seawater
NZ_AP014548.1	Nonlabens marinus	S1-08	T	+	0.984	2915920	Seawater
NZ_AP014583.1	Winogradskyella sp.	PG-2	-	+	0.991	3811479	Seawater
Newly sequenced	Tenacibaculum sp.	SG-28	-	+	0.856	2801347	Surface seawater at Western North Pacific Station S (30°40'N, 138°00'E)
Newly sequenced	Aureicoccus marinus	SG-18	T	+	0.889	3052917	Surface seawater at Western North Pacific Station S (30°40'N, 138°00'E)
Newly sequenced	Polaribacter sp.	SA4-10	-	+	0.977	3435762	Sea ice in Saroma-ko Lagoon (44°07'N, 143°58'E)
Newly sequenced	Winogradskyella sp.	PC-19	-	+	0.991	2977423	Surface seawater at Sagami Bay Station P (35°00'N, 139°20'E)
Newly sequenced	Tenacibaculum sp.	SZ-18	-	+	0.977	4024179	Surface seawater at Western North Pacific Station S (30°40'N, 138°00'E)
Newly sequenced	Gilvibacter sp.	SZ-19	-	+	0.971	3100111	Surface seawater at Western North Pacific Station S (30°40'N, 138°00'E)
Newly sequenced	Polaribacter sp.	SA4-12	-	-	0.982	3990161	Sea ice in Saroma-ko Lagoon (44°07'N, 143°58'E)
Newly sequenced	Polaribacter butkevichii	KCTC 12100	T	-	0.986	4085573	Seawater
Newly sequenced	Polaribacter gangjinensis	KCTC 22729	T	-	0.984	2943061	Seawater
Newly sequenced	Polaribacter glomeratus	ATCC 43844	T	+	0.989	4064562	Seawater
Newly sequenced	Polaribacter sejongensis	KCTC 23670	T	-	0.977	4526271	Seawater
Newly sequenced	Polaribacter reichenbachii	KCTC 23969	T	-	0.984	4122594	Seawater
Newly sequenced	Polaribacter porphyrae	NBRC 108759	T	-	0.982	3904103	Seawater
Newly sequenced	Nonlabens agnitus	JCM 17109	T	+	0.991	3178896	Seawater
Newly sequenced	Nonlabens arenilitoris	KCTC 32109	T	-	0.977	3323003	Seawater
Newly sequenced	Nonlabens sediminis	NBRC 100970	T	+	0.977	2835711	Seawater
Newly sequenced	Nonlabens spongiae	JCM 13191	T	only ClR	0.982	3393235	Seawater
Newly sequenced	Nonlabens tegetincola	JCM 12886	T	+	0.982	3028293	Seawater
Newly sequenced	Nonlabens xylanidelens	DSM 16809	T	-	0.987	3552991	Seawater
Newly sequenced	Aureitalea marina	NBRC 107741	T	+	0.94	3074655	Surface seawater at Western North Pacific Station S1 (30°11'N, 145°05'E
Newly sequenced	Polaribacter filamentus	ATCC 700397	T	+	0.952	4281931	Seawater
NC_008255.1	Cytophaga hutchinsonii	ATCC 33406	T	-	0.966	4433218	Seawater
NC_007677.1	Salinibacter ruber	DSM 13855	T	XR, SR1, SR2	0.761	3551823	Saltern crystallizer ponds in Spain
