# Supplementary material for: Solar-panel and parasol strategies shape the proteorhodopsin distribution pattern in marine Flavobacteriia
Source: ISME J. 2018 Feb 6;12(5):1329–43. doi: 10.1038/s41396-018-0058-4 (PMC5932025; doi:10.1038/s41396-018-0058-4)
Supplement: Supplementary file 4 — Table S3. Estimated origins of scaffolds of Polaribacter sejongensis KCTC 23670T and Polaribacter reichenbachii KCTC 23969T genomes [file 41396_2018_58_MOESM4_ESM.xlsx]

## Sheet: TableS2
Table S3. List of eggNOG orthologue groups with distributions biased to PR− Flavobacteriia.
Annotation	bactNOG ID	q-value
Provides the precursors necessary for DNA synthesis. Catalyzes the biosynthesis of deoxyribonucleotides from the corresponding ribonucleotides (By similarity)	05BZH	9.9e-05
Two component, sigma54 specific, transcriptional regulator, Fis family	05C1W	0.00067
Glycosyl transferase, family 2	05EYS	0.003
Fad-binding protein	07T3I	0.003
Redoxin domain protein	080EH	0.0031
Phenylacetate-CoA ligase	05DZS	0.0031
Acyl-coenzyme A 6-aminopenicillanic acid acyl-transferase	07T6G	0.0031
Dehydratase	05M49	0.0031
Outer membrane lipoprotein carrier protein LolA	05IAS	0.0031
Synthase	05YNY	0.0031
Synthase	05F6T	0.0031
Acyl carrier protein	05VME	0.0031
NA	08XF1	0.0031
Synthase	05EWP	0.0031
Flexirubin-type pigment biosynthesis acyl carrier protein	0636E	0.0031
Lipid A biosynthesis acyltransferase	08M6I	0.0031
NA	05SQF	0.0031
Di-iron-containing protein involved in the repair of iron-sulfur clusters damaged by oxidative and nitrosative stress conditions (By similarity)	05FJH	0.0039
Catalase	05CH6	0.0049
Thioesterase	05H6H	0.0058
NA	05YQ6	0.0066
Two component transcriptional regulator (Winged helix family	05XJC	0.0066
Transcriptional regulator, BadM Rrf2 family	05GZ5	0.0078
Receptor	07T30	0.012
Luciferase family	05DEN	0.012
Short-chain dehydrogenase reductase Sdr	05FKB	0.012
NA	08KH3	0.012
Purine nucleoside phosphorylase DeoD-type	05D3A	0.015
Transcriptional regulator	08X05	0.015
Radical SAM domain protein	05DCH	0.016
Cytochrome C oxidase, cbb3-type, subunit i	05EUH	0.016
Secondary thiamine-phosphate synthase enzyme	08YXI	0.016
Catalyzes the condensation of iminoaspartate with dihydroxyacetone phosphate to form quinolinate (By similarity)	05D0I	0.016
L-aspartate oxidase	08IYU	0.016
Protein of unknown function (DUF2874)	05YI6	0.016
Methyltransferase	08VFE	0.016
Extracellular solute-binding protein family 3	08MAW	0.016
Dehydrogenase	05CPQ	0.016
DsrE/DsrF-like family	05IRV	0.018
Participates in control of cell volume in low-osmolarity conditions (By similarity)	05C3N	0.019
Chloride channel	05CMQ	0.019
NA	05IB6	0.02
Histidine kinase	08JSN	0.021
(Ubiquinol oxidase) subunit I	05C4M	0.024
Uracil-dna glycosylase	08RG0	0.024
NA	0724W	0.025
4Fe-4S ferredoxin, iron-sulfur binding	05Y0W	0.025
NA	05JPM	0.025
NA	05YNB	0.025
NA	05USS	0.025
Glycosyl transferase (Group 1)	05CGN	0.031
Transcriptional regulator, arac family	05FX6	0.031
Gluconolactonase (EC 3.1.1.17)	05E7N	0.031
NA	06CT7	0.033
NA	05QIK	0.034
Nicotinate phosphoribosyltransferase	07QI7	0.034
Reductase	05CHR	0.037
Nitrous-oxide reductase is part of a bacterial respiratory system which is activated under anaerobic conditions in the presence of nitrate or nitrous oxide (By similarity)	05EQJ	0.037
NA	08JKI	0.037
Periplasmic copper-binding protein	05DH4	0.037
Nitrous-oxide metabolic protein nosy	05J39	0.037
Cytochrome C, class I	05TBX	0.037
Histidine ammonia-lyase	05C84	0.037
Catalyzes the condensation reaction of fatty acid synthesis by the addition to an acyl acceptor of two carbons from malonyl-ACP (By similarity)	05C0Q	0.037
Transcription factor jumonji	05ECT	0.037
Helix-turn-helix domain protein	07ZHM	0.037
Hydrolase	07XS0	0.037
Conserved membrane protein	06GU5	0.037
NA	08MDD	0.037
Histidine kinase	05DDH	0.037
NA	05Z6A	0.037
NA	08RMG	0.037
K01470 creatinine amidohydrolase EC 3.5.2.10	07UD0	0.037
NA	07W59	0.037
Auxiliary transport protein, membrane fusion protein	07TS9	0.037
ABC-2 type transporter	07X4A	0.037
Nudix hydrolase	05BZX	0.042
NA	07V1J	0.043
2-Amino-4-hydroxy-6-hydroxymethyldihydropteridine pyrophosphokinase	05K8U	0.043
Ferritin	090A1	0.047
Rmlc-like cupin family protein	0674Z	0.047
GreA GreB family elongation factor	081QI	0.049
Nitric oxide reductase	05DSQ	0.049
Alcohol dehydrogenase	05CIS	0.049
Cation diffusion facilitator family transporter	05PGM	0.05
Nicotinamidase	08RWI	0.05
NA	07V1J	0.043
2-Amino-4-hydroxy-6-hydroxymethyldihydropteridine pyrophosphokinase	05K8U	0.043
Ferritin	090A1	0.047
Rmlc-like cupin family protein	0674Z	0.047
GreA GreB family elongation factor	081QI	0.049
Nitric oxide reductase	05DSQ	0.049
Alcohol dehydrogenase	05CIS	0.049
Cation diffusion facilitator family transporter	05PGM	0.05
Nicotinamidase	08RWI	0.05
