# Supplementary material for: Solar-panel and parasol strategies shape the proteorhodopsin distribution pattern in marine Flavobacteriia
Source: ISME J. 2018 Feb 6;12(5):1329–43. doi: 10.1038/s41396-018-0058-4 (PMC5932025; doi:10.1038/s41396-018-0058-4)
Supplement: Supplementary file 5 — Table S4. List of eggNOG orthologue groups with distributions biased to PR− Flavobacteriia [file 41396_2018_58_MOESM5_ESM.xlsx]

## Sheet: TableS3
Table S4. List of eggNOG orthologue groups with distributions biased to PR+ Flavobacteriia.
Annotation	bactNOG ID	q-value
Rhodopsin	05CSB	0
Beta-carotene 15,15'-monooxygenase, Brp Blh family	05FTR	0
Uncharacterized protein conserved in bacteria (DUF2237)	08Z4C	3.9e-10
Deoxyribo-dipyrimidine photolyase	05CVP	1.1e-05
Amine oxidase	06AJX	2e-05
NA	9078	0.00011
NA	084QQ	0.00013
Sodium-dependent bicarbonate transporter	05EGC	0.00013
NA	06C6F	0.00014
NA	05Y5H	0.00018
NA	05Z9Q	0.00018
Cdp-alcohol phosphatidyltransferase	05DWS	0.0012
NA	05VHF	0.003
Response regulator	08V8A	0.0031
NA	05ZNW	0.0031
NA	05DBJ	0.0031
Protein of unknown function (DUF2452)	090U0	0.0044
NA	08QRR	0.0049
Two component transcriptional regulator (Winged helix family	08PZG	0.0056
NADH ubiquinone oxidoreductase complex i intermediate-associated protein 30	05F58	0.0066
Transcriptional regulator, lysR family	05DUM	0.0076
Glutaredoxin	08DMZ	0.0078
Deoxyribodipyrimidine photolyase-related protein	05EXX	0.0086
NA	08NE7	0.0097
Protein of unknown function (DUF2490)	05IFM	0.01
NA	05EPG	0.012
Protein of unknown function (Porph_ging)	08SQC	0.013
Phytoene	05EWK	0.014
Inherit from NOG: Band 7 protein	07JWQ	0.016
NA	05EZ4	0.018
Spheroidene monooxygenase	08ZIP	0.022
Histidine kinase	08M36	0.024
Protein of unknown function (DUF2805)	05VPW	0.025
Alkane 1-monooxygenase	05EEF	0.031
Outer membrane efflux protein	05D2W	0.037
Pyridoxamine 5'-phosphate oxidase-related, FMN-binding	05Q4V	0.037
NA	066UH	0.037
Protein of unknown function (DUF422)	05KAW	0.037
TM2 domain	05TFM	0.037
Hydrolase family 16	05FBU	0.039
Transporter	05CT4	0.046
NA	07ERR	0.047
Flavin reductase domain protein FMN-binding protein	08UH3	0.05
