# Supplementary material for: Solar-panel and parasol strategies shape the proteorhodopsin distribution pattern in marine Flavobacteriia
Source: ISME J. 2018 Feb 6;12(5):1329–43. doi: 10.1038/s41396-018-0058-4 (PMC5932025; doi:10.1038/s41396-018-0058-4)
Supplement: Supplementary file 6 — Table S5. List of eggNOG orthologue groups with distributions biased to PR+ Flavobacteriia [file 41396_2018_58_MOESM6_ESM.xlsx]

## Sheet: Sheet1
Table S5. Estimated origins of scaffolds of Polaribacter sejongensis KCTC 23670T and Polaribacter reichenbachii KCTC 23969T genomes.
Strain name	Scaffold ID	Scaffold size	Number of CDSs	Estimated genus to which each scaffold belongs	Contamination
Polaribacter sejongensis KCTC 23670	1	4526271	3664	Polaribacter	No
	2	3734458	3763	Bacillus	Yes
	3	7391	0	—	—
	4	4279	0	—	—
	5	3297	0	—	—
	6	3039	0	—	—
	7	2044	0	—	—
Polaribacter reichenbachii KCTC 23969	1	4122594	3491	Polaribacter	No
	2	2400331	2144	Lacinutrix	Yes
	3	2005328	1690	Lacinutrix	Yes
	4	43261	27	Lacinutrix	Yes
	5	5595	0	—	—
	6	5398	0	—	—
	7	2781	0	—	—
